# Supplementary material for: Solid Rocket Propellant Photo-Polymerization with an In-House LED-UV Prototype
Source: Polymers (Basel). 2023 Mar 24;15(7):1633. doi: 10.3390/polym15071633 (PMC10097351; doi:10.3390/polym15071633)
Supplement: Supplementary file 1 [file polymers-15-01633-s001.zip]

Archive with 20 entries (20 files):
- Fig.S1a.pdf
- Fig.S1b.pdf
- Fig.S1c.pdf
- Fig.S1d.pdf
- Fig.S1e.pdf
- Fig.S1f.pdf
- Fig.S1g.pdf
- Fig.S1h.pdf
- Fig.S2a.pdf
- Fig.S2b.pdf
- Fig.S2c.pdf
- Fig.S2d.pdf
- Fig.S2e.pdf
- Fig.S2f.pdf
- Fig.S3a.pdf
- Fig.S3b.pdf
- Fig.S3c.pdf
- Fig.S3d.pdf
- Fig.S3e.pdf
- Fig.S3f.pdf
